# Supplementary material for: Characterization of an Acute Muscle Contraction Model Using Cultured C2C12 Myotubes
Source: PLoS One. 2012 Dec 31;7(12):e52592. doi: 10.1371/journal.pone.0052592 (PMC3534077; doi:10.1371/journal.pone.0052592)
Supplement: Movie S4 — Contracting C2C12 myotubes at 2 h after the onset of stimulation with electric pulses of 50 V at 1 Hz for 3 ms at 997-ms intervals. (ZIP) [file pone.0052592.s005.zip]

Archive with 1 entries (1 files):
- movie2-2hr.mp4
